# Supplementary material for: Breast cancer survival predicted by TP53 mutation status differs markedly depending on treatment
Source: Breast Cancer Res. 2018 Oct 1;20:115. doi: 10.1186/s13058-018-1044-5 (PMC6167800; doi:10.1186/s13058-018-1044-5)
Supplement: Supplementary file 5 — Table S3. Statistical analyses for Fig. 3. (XLSX 21 kb) [file 13058_2018_1044_MOESM5_ESM.xlsx]

## Sheet: MCF-7 Prolif TamRx
	Statistical comparisons Figure 4A	MCF-7 cells
	Tukey's multiple comparisons test	Significant?	Summary		Tukey's multiple comparisons test	Significant?	Summary
	ProlETOH vs. Prol1uM + QVD	Yes	*		ProlETOH vs. ProlETOH + QVD	No	ns
	ProlETOH vs. Prol5uM	Yes	**		ProlETOH vs. Prol1uM	No	ns
	ProlETOH vs. Prol5uM + QVD	Yes	**		ProlETOH + QVD vs. Prol1uM	No	ns
	ProlETOH + QVD vs. Prol1uM + QVD	Yes	**		Prol1uM vs. Prol1uM + QVD	No	ns
	ProlETOH + QVD vs. Prol5uM	Yes	**		Prol1uM + QVD vs. Prol5uM	No	ns
	ProlETOH + QVD vs. Prol5uM + QVD	Yes	***		Prol1uM + QVD vs. Prol5uM + QVD	No	ns
	Prol1uM vs. Prol5uM	Yes	*		Prol5uM vs. Prol5uM + QVD	No	ns
	Prol1uM vs. Prol5uM + QVD	Yes	**

## Sheet: MCF-7 Doxo TamRx
	Statistical comparisons Figure 4A	MCF-7 cells
	Tukey's multiple comparisons test	Significant?	Summary		Tukey's multiple comparisons test	Significant?	Summary
	Doxo ETOH vs. Doxo 1uM	Yes	***		Doxo ETOH vs. Doxo ETOH + QVD	No	ns
	Doxo ETOH vs. Doxo 5uM	Yes	***		Doxo ETOH vs. Doxo 1uM + QVD	No	ns
	Doxo ETOH + QVD vs. Doxo 1uM	Yes	***		Doxo ETOH vs. Doxo 5uM + QVD	No	ns
	Doxo ETOH + QVD vs. Doxo 5uM	Yes	***		Doxo ETOH + QVD vs. Doxo 1uM + QVD	No	ns
	Doxo 1uM vs. Doxo 1uM + QVD	Yes	****		Doxo ETOH + QVD vs. Doxo 5uM + QVD	No	ns
	Doxo 1uM vs. Doxo 5uM + QVD	Yes	***		Doxo 1uM vs. Doxo 5uM	No	ns
	Doxo 1uM + QVD vs. Doxo 5uM	Yes	****		Doxo 1uM + QVD vs. Doxo 5uM + QVD	No	ns
	Doxo 5uM vs. Doxo 5uM + QVD	Yes	***

## Sheet: MDAMB175 Prolif TamRx
	Statistical comparisons	MDA MB 175
	Tukey's multiple comparisons test	Significant?	Summary
	ProlETOH vs. ProlETOH + QVD	No	ns
	ProlETOH vs. Prol1uM	No	ns
	ProlETOH vs. Prol1uM + QVD	No	ns
	ProlETOH vs. Prol5uM	No	ns
	ProlETOH vs. Prol5uM + QVD	No	ns
	ProlETOH vs. Prol10uM	No	ns
	ProlETOH vs. Prol10uM + QVD	No	ns
	ProlETOH + QVD vs. Prol1uM	No	ns
	ProlETOH + QVD vs. Prol1uM + QVD	No	ns
	ProlETOH + QVD vs. Prol5uM	No	ns
	ProlETOH + QVD vs. Prol5uM + QVD	No	ns
	ProlETOH + QVD vs. Prol10uM	No	ns
	ProlETOH + QVD vs. Prol10uM + QVD	No	ns
	Prol1uM vs. Prol1uM + QVD	No	ns
	Prol1uM vs. Prol5uM	No	ns
	Prol1uM vs. Prol5uM + QVD	No	ns
	Prol1uM vs. Prol10uM	No	ns
	Prol1uM vs. Prol10uM + QVD	No	ns
	Prol1uM + QVD vs. Prol5uM	No	ns
	Prol1uM + QVD vs. Prol5uM + QVD	No	ns
	Prol1uM + QVD vs. Prol10uM	No	ns
	Prol1uM + QVD vs. Prol10uM + QVD	No	ns
	Prol5uM vs. Prol5uM + QVD	No	ns
	Prol5uM vs. Prol10uM	No	ns
	Prol5uM vs. Prol10uM + QVD	No	ns
	Prol5uM + QVD vs. Prol10uM	No	ns
	Prol5uM + QVD vs. Prol10uM + QVD	No	ns
	Prol10uM vs. Prol10uM + QVD	No	ns

## Sheet: MDAMB175 Doxo TamRx
	Statistical comparisons	MDAMB175
	Tukey's multiple comparisons test	Significant?	Summary		Tukey's multiple comparisons test	Significant?	Summary
	Doxo ETOH vs. Doxo 5uM	Yes	**		Doxo ETOH vs. Doxo ETOH + QVD	No	ns
	Doxo ETOH vs. Doxo 10uM	Yes	****		Doxo ETOH vs. Doxo 1uM	No	ns
	Doxo ETOH vs. Doxo 10uM + QVD	Yes	*		Doxo ETOH vs. Doxo 1uM + QVD	No	ns
	Doxo ETOH + QVD vs. Doxo 10uM	Yes	****		Doxo ETOH vs. Doxo 5uM + QVD	No	ns
	Doxo 1uM vs. Doxo 10uM	Yes	****		Doxo ETOH + QVD vs. Doxo 1uM	No	ns
	Doxo 1uM + QVD vs. Doxo 10uM	Yes	****		Doxo ETOH + QVD vs. Doxo 1uM + QVD	No	ns
	Doxo 5uM vs. Doxo 10uM	Yes	***		Doxo ETOH + QVD vs. Doxo 5uM	No	ns
	Doxo 5uM + QVD vs. Doxo 10uM	Yes	****		Doxo ETOH + QVD vs. Doxo 5uM + QVD	No	ns
	Doxo 10uM vs. Doxo 10uM + QVD	Yes	***		Doxo ETOH + QVD vs. Doxo 10uM + QVD	No	ns
					Doxo 1uM vs. Doxo 1uM + QVD	No	ns
					Doxo 1uM vs. Doxo 5uM	No	ns
					Doxo 1uM vs. Doxo 5uM + QVD	No	ns
					Doxo 1uM vs. Doxo 10uM + QVD	No	ns
					Doxo 1uM + QVD vs. Doxo 5uM	No	ns
					Doxo 1uM + QVD vs. Doxo 5uM + QVD	No	ns
					Doxo 1uM + QVD vs. Doxo 10uM + QVD	No	ns
					Doxo 5uM vs. Doxo 5uM + QVD	No	ns
					Doxo 5uM vs. Doxo 10uM + QVD	No	ns
					Doxo 5uM + QVD vs. Doxo 10uM + QVD	No	ns

## Sheet: HCC1428 Prolif TamRx
	Statistical comparisons	HCC1428
	Tukey's multiple comparisons test	Significant?	Summary
	ProlETOH vs. ProlETOH + QVD	No	ns
	ProlETOH vs. Prol1uM	No	ns
	ProlETOH vs. Prol1uM + QVD	No	ns
	ProlETOH vs. Prol5uM	No	ns
	ProlETOH vs. Prol5uM + QVD	No	ns
	ProlETOH vs. Prol10uM	No	ns
	ProlETOH vs. Prol10uM + QVD	No	ns
	ProlETOH + QVD vs. Prol1uM	No	ns
	ProlETOH + QVD vs. Prol1uM + QVD	No	ns
	ProlETOH + QVD vs. Prol5uM	No	ns
	ProlETOH + QVD vs. Prol5uM + QVD	No	ns
	ProlETOH + QVD vs. Prol10uM	No	ns
	ProlETOH + QVD vs. Prol10uM + QVD	No	ns
	Prol1uM vs. Prol1uM + QVD	No	ns
	Prol1uM vs. Prol5uM	No	ns
	Prol1uM vs. Prol5uM + QVD	No	ns
	Prol1uM vs. Prol10uM	No	ns
	Prol1uM vs. Prol10uM + QVD	No	ns
	Prol1uM + QVD vs. Prol5uM	No	ns
	Prol1uM + QVD vs. Prol5uM + QVD	No	ns
	Prol1uM + QVD vs. Prol10uM	No	ns
	Prol1uM + QVD vs. Prol10uM + QVD	No	ns
	Prol5uM vs. Prol5uM + QVD	No	ns
	Prol5uM vs. Prol10uM	No	ns
	Prol5uM vs. Prol10uM + QVD	No	ns
	Prol5uM + QVD vs. Prol10uM	No	ns
	Prol5uM + QVD vs. Prol10uM + QVD	No	ns
	Prol10uM vs. Prol10uM + QVD	No	ns

## Sheet: HCC1428 Doxo TamRx
	Statistical comparisons	HCC1428
	Tukey's multiple comparisons test	Significant?	Summary
	Doxo ETOH vs. Doxo ETOH + QVD	No	ns
	Doxo ETOH vs. Doxo 1uM	No	ns
	Doxo ETOH vs. Doxo 1uM + QVD	No	ns
	Doxo ETOH vs. Doxo 5uM	No	ns
	Doxo ETOH vs. Doxo 5uM + QVD	No	ns
	Doxo ETOH vs. Doxo 10uM	No	ns
	Doxo ETOH vs. Doxo 10uM + QVD	No	ns
	Doxo ETOH + QVD vs. Doxo 1uM	No	ns
	Doxo ETOH + QVD vs. Doxo 1uM + QVD	No	ns
	Doxo ETOH + QVD vs. Doxo 5uM	No	ns
	Doxo ETOH + QVD vs. Doxo 5uM + QVD	No	ns
	Doxo ETOH + QVD vs. Doxo 10uM	No	ns
	Doxo ETOH + QVD vs. Doxo 10uM + QVD	No	ns
	Doxo 1uM vs. Doxo 1uM + QVD	No	ns
	Doxo 1uM vs. Doxo 5uM	No	ns
	Doxo 1uM vs. Doxo 5uM + QVD	No	ns
	Doxo 1uM vs. Doxo 10uM	No	ns
	Doxo 1uM vs. Doxo 10uM + QVD	No	ns
	Doxo 1uM + QVD vs. Doxo 5uM	No	ns
	Doxo 1uM + QVD vs. Doxo 5uM + QVD	No	ns
	Doxo 1uM + QVD vs. Doxo 10uM	No	ns
	Doxo 1uM + QVD vs. Doxo 10uM + QVD	No	ns
	Doxo 5uM vs. Doxo 5uM + QVD	No	ns
	Doxo 5uM vs. Doxo 10uM	No	ns
	Doxo 5uM vs. Doxo 10uM + QVD	No	ns
	Doxo 5uM + QVD vs. Doxo 10uM	No	ns
	Doxo 5uM + QVD vs. Doxo 10uM + QVD	No	ns
	Doxo 10uM vs. Doxo 10uM + QVD	No	ns

## Sheet: BT474 Prolif TamRx
	Statistical comparisons	BT474
	Tukey's multiple comparisons test	Significant?	Summary
	ProlETOH vs. ProlETOH + QVD	No	ns
	ProlETOH vs. Prol1uM	No	ns
	ProlETOH vs. Prol1uM + QVD	No	ns
	ProlETOH vs. Prol5uM	No	ns
	ProlETOH vs. Prol5uM + QVD	No	ns
	ProlETOH vs. Prol10uM	No	ns
	ProlETOH vs. Prol10uM + QVD	No	ns
	ProlETOH + QVD vs. Prol1uM	No	ns
	ProlETOH + QVD vs. Prol1uM + QVD	No	ns
	ProlETOH + QVD vs. Prol5uM	No	ns
	ProlETOH + QVD vs. Prol5uM + QVD	No	ns
	ProlETOH + QVD vs. Prol10uM	No	ns
	ProlETOH + QVD vs. Prol10uM + QVD	No	ns
	Prol1uM vs. Prol1uM + QVD	No	ns
	Prol1uM vs. Prol5uM	No	ns
	Prol1uM vs. Prol5uM + QVD	No	ns
	Prol1uM vs. Prol10uM	No	ns
	Prol1uM vs. Prol10uM + QVD	No	ns
	Prol1uM + QVD vs. Prol5uM	No	ns
	Prol1uM + QVD vs. Prol5uM + QVD	No	ns
	Prol1uM + QVD vs. Prol10uM	No	ns
	Prol1uM + QVD vs. Prol10uM + QVD	No	ns
	Prol5uM vs. Prol5uM + QVD	No	ns
	Prol5uM vs. Prol10uM	No	ns
	Prol5uM vs. Prol10uM + QVD	No	ns
	Prol5uM + QVD vs. Prol10uM	No	ns
	Prol5uM + QVD vs. Prol10uM + QVD	No	ns
	Prol10uM vs. Prol10uM + QVD	No	ns

## Sheet: BT474 Doxo TamRx
	Statistical comparisons	BT474
	Tukey's multiple comparisons test	Significant?	Summary
	Doxo ETOH vs. Doxo ETOH + QVD	No	ns
	Doxo ETOH vs. Doxo 1uM	No	ns
	Doxo ETOH vs. Doxo 1uM + QVD	No	ns
	Doxo ETOH vs. Doxo 5uM	No	ns
	Doxo ETOH vs. Doxo 5uM + QVD	No	ns
	Doxo ETOH vs. Doxo 10uM	No	ns
	Doxo ETOH vs. Doxo 10uM + QVD	No	ns
	Doxo ETOH + QVD vs. Doxo 1uM	No	ns
	Doxo ETOH + QVD vs. Doxo 1uM + QVD	No	ns
	Doxo ETOH + QVD vs. Doxo 5uM	No	ns
	Doxo ETOH + QVD vs. Doxo 5uM + QVD	No	ns
	Doxo ETOH + QVD vs. Doxo 10uM	No	ns
	Doxo ETOH + QVD vs. Doxo 10uM + QVD	No	ns
	Doxo 1uM vs. Doxo 1uM + QVD	No	ns
	Doxo 1uM vs. Doxo 5uM	No	ns
	Doxo 1uM vs. Doxo 5uM + QVD	No	ns
	Doxo 1uM vs. Doxo 10uM	No	ns
	Doxo 1uM vs. Doxo 10uM + QVD	No	ns
	Doxo 1uM + QVD vs. Doxo 5uM	No	ns
	Doxo 1uM + QVD vs. Doxo 5uM + QVD	No	ns
	Doxo 1uM + QVD vs. Doxo 10uM	No	ns
	Doxo 1uM + QVD vs. Doxo 10uM + QVD	No	ns
	Doxo 5uM vs. Doxo 5uM + QVD	No	ns
	Doxo 5uM vs. Doxo 10uM	No	ns
	Doxo 5uM vs. Doxo 10uM + QVD	No	ns
	Doxo 5uM + QVD vs. Doxo 10uM	No	ns
	Doxo 5uM + QVD vs. Doxo 10uM + QVD	No	ns
	Doxo 10uM vs. Doxo 10uM + QVD	No	ns

## Sheet: T47D Prolif TamRx
	Statistical comparisons	T47D
	Tukey's multiple comparisons test	Significant?	Summary
	ProlETOH vs. ProlETOH + QVD	No	ns
	ProlETOH vs. Prol1uM	No	ns
	ProlETOH vs. Prol1uM + QVD	No	ns
	ProlETOH vs. Prol5uM	No	ns
	ProlETOH vs. Prol5uM + QVD	No	ns
	ProlETOH vs. Prol10uM	No	ns
	ProlETOH vs. Prol10uM + QVD	No	ns
	ProlETOH + QVD vs. Prol1uM	No	ns
	ProlETOH + QVD vs. Prol1uM + QVD	No	ns
	ProlETOH + QVD vs. Prol5uM	No	ns
	ProlETOH + QVD vs. Prol5uM + QVD	No	ns
	ProlETOH + QVD vs. Prol10uM	No	ns
	ProlETOH + QVD vs. Prol10uM + QVD	No	ns
	Prol1uM vs. Prol1uM + QVD	No	ns
	Prol1uM vs. Prol5uM	No	ns
	Prol1uM vs. Prol5uM + QVD	No	ns
	Prol1uM vs. Prol10uM	No	ns
	Prol1uM vs. Prol10uM + QVD	No	ns
	Prol1uM + QVD vs. Prol5uM	No	ns
	Prol1uM + QVD vs. Prol5uM + QVD	No	ns
	Prol1uM + QVD vs. Prol10uM	No	ns
	Prol1uM + QVD vs. Prol10uM + QVD	No	ns
	Prol5uM vs. Prol5uM + QVD	No	ns
	Prol5uM vs. Prol10uM	No	ns
	Prol5uM vs. Prol10uM + QVD	No	ns
	Prol5uM + QVD vs. Prol10uM	No	ns
	Prol5uM + QVD vs. Prol10uM + QVD	No	ns
	Prol10uM vs. Prol10uM + QVD	No	ns

## Sheet: T47D Doxo TamRx
	Statistical comparisons	T47D
	Tukey's multiple comparisons test	Significant?	Summary
	Doxo ETOH vs. Doxo ETOH + QVD	No	ns
	Doxo ETOH vs. Doxo 1uM	No	ns
	Doxo ETOH vs. Doxo 1uM + QVD	No	ns
	Doxo ETOH vs. Doxo 5uM	No	ns
	Doxo ETOH vs. Doxo 5uM + QVD	No	ns
	Doxo ETOH vs. Doxo 10uM	No	ns
	Doxo ETOH vs. Doxo 10uM + QVD	No	ns
	Doxo ETOH + QVD vs. Doxo 1uM	No	ns
	Doxo ETOH + QVD vs. Doxo 1uM + QVD	No	ns
	Doxo ETOH + QVD vs. Doxo 5uM	No	ns
	Doxo ETOH + QVD vs. Doxo 5uM + QVD	No	ns
	Doxo ETOH + QVD vs. Doxo 10uM	No	ns
	Doxo ETOH + QVD vs. Doxo 10uM + QVD	No	ns
	Doxo 1uM vs. Doxo 1uM + QVD	No	ns
	Doxo 1uM vs. Doxo 5uM	No	ns
	Doxo 1uM vs. Doxo 5uM + QVD	No	ns
	Doxo 1uM vs. Doxo 10uM	No	ns
	Doxo 1uM vs. Doxo 10uM + QVD	No	ns
	Doxo 1uM + QVD vs. Doxo 5uM	No	ns
	Doxo 1uM + QVD vs. Doxo 5uM + QVD	No	ns
	Doxo 1uM + QVD vs. Doxo 10uM	No	ns
	Doxo 1uM + QVD vs. Doxo 10uM + QVD	No	ns
	Doxo 5uM vs. Doxo 5uM + QVD	No	ns
	Doxo 5uM vs. Doxo 10uM	No	ns
	Doxo 5uM vs. Doxo 10uM + QVD	No	ns
	Doxo 5uM + QVD vs. Doxo 10uM	No	ns
	Doxo 5uM + QVD vs. Doxo 10uM + QVD	No	ns
	Doxo 10uM vs. Doxo 10uM + QVD	No	ns
